# Supplementary material for: The non-linear correlation between the volume of cerebral white matter lesions and incidence of bipolar disorder: A secondary analysis of data from a cross-sectional study
Source: Front Psychiatry. 2023 Mar 16;14:1149663. doi: 10.3389/fpsyt.2023.1149663 (PMC10061585; doi:10.3389/fpsyt.2023.1149663)
Supplement: Supplementary file 1 [file Table_1.XLSX]

## Sheet: Variables
ID	numerical	8	0	Identification Number
nWML_sum	numerical	8	5	normalized WML by individual total intracranial volume
WML_volume	numerical	8	0	WML in mm³
depression	numerical	8	0	number depressive episodes
mania	numerical	8	0	number manic episodes
age1	numerical	8	0	Age on MRI Date
Illness duration	numerical	8	2	Illness duration
sex	numerical	8	0	sex	{1, male; 2, female}
group	numerical	8	0	group	{1=patient, 2=HC}
LITH_AKT	numerical	8	0	Lithium	{0, no; 1, yes}
ATYPS	numerical	8	0	atypical antipsychotic drug	{0, no; 1, yes}
ANTIE	numerical	8	0	antiepileptic drug	{0, no; 1, yes}
AD	numerical	8	0	antidepressive drug	{0, no; 1, yes}
bip1_bip2	numerical	8	0	diagnosis	{1, BIP1}...
BMI	numerical	8	2	Body mass index [weight/cm2]
MIGR	numerical	8	0	migraine	{0, no; 1, yes}
BEG_PSY_S_age	numerical	8	0	age of onset
BDI	numerical	8	0	BDI score
HAMD	numerical	8	0	HAMD score
YMRS	numerical	8	0	YMRS score
smoking_yes_no	numerical	8	0		{0, no; 1, yes}
LnWML_sum	numerical	8	2
RES_LnWMLsum	numerical	11	5	RES_LnWMLsum
HYPERT	numerical	8	0	hypertension	{0, no; 1, yes}
DM	numerical	8	0	diabetes mellitus	{0, no; 1, yes}

## Sheet: SourceDataWMLBirner
ID	age1	Illness duration	nWML_sum	WML_volume	depression	mania	sex	group	LITH_AKT	ATYPS	ANTIE	AD	bip1_bip2	BMI	MIGR	BEG_PSY_S_age	BDI	HAMD	YMRS	smoking_yes_no	LnWML_sum	RES_LnWMLsum	HYPERT	DM	substance dependancy	alcohol dependancy	anxiety disorder
1	29	18	0.166616	2439.35	4	2	1	1	1	0	0	1	2	27.8376	0	13	9	4	1	0	0.154107	-0.0337017	0	0	0	0	0
2	29	7	0.223651	3888.34	5	5	1	1	1	1	0	1	1	30.9304	0	23	0	0	0	1	0.201839	0.0453235	1	0	0	1	0
3	49.28	5	0.246923	3775.34	10	9	1	1	0	1	1	1	2	33.8817	1	44	21	13	0	1	0.220679	0.055769	1	0	0	0	0
4	66.37	9	0.257995	4038.99	6	6	1	1	0	0	0	1	1	26.5432	0	59	0	0	5	0	0.229519	-0.100473	0	1	0	1	0
5	20.52	6	0.218613	3731.03	3	4	1	1	1	0	0	1	1	23.9614	0	14	11	6	0	1	0.197713	0.0820218	0	0	1	0	1
6	35.68	9	0.221161	2649.83	6	6	2	1	0	1	0	1	2	27.835	0	26	12	12	0	1	0.199802	0.00332818	0	0	0	0	0
7	25	2	0.134076	1898.75	3	2	2	1	0	1	0	0	1	33.045	1	23	15	5	0	1	0.125819	0.0357535	0	0	0	0	0
8	28.21	12	0.273941	4752.41	10	2	1	1	0	1	0	1	1	30.8293	0	16	8	0	0	0	0.242115	0.0815125	1	0	0	0	0
9	38.56	31	0.257726	3688.93	12	6	1	1	0	1	1	1	1	26.8817	0	8	10	9	0	1	0.229306	-0.0131554	1	0	0	1	0
10	63.37	48	0.933575	14390.2	10	20	2	1	0	0	0	1	1	37.2024	0	15	6	12	0	0	0.659371	0.252053	1	0	0	0	0
11	54.45	35	0.427855	6274.51	10	10	2	1	0	0	0	0	2	29.3724	0	19	3	3	0	0	0.356173	-0.0137306	0	0	0	0	0
12	41.49	16	0.460632	7716.86	0	1	1	1	0	0	0	0	1	26.1962	0	26	1	0	0	0	0.378869	0.13932	0	0	0	0	0
13	72.88	34	0.446478	6750.86	6	10	1	1	0	0	0	0	1	22.8625	0	39	8	0	0	0	0.369132	-0.0859518	0	0	0	0	0
14	69.28	40	0.482421	6930.33	13	4	2	1	0	1	0	1	1	36.8531	0	30	0	2	0	0	0.393676	-0.0116749	1	0	0	0	0
15	64.92	42	0.984592	14376.9	30	5	2	1	0	0	1	1	2	45.5389	0	23	12	7	0	0	0.685414	0.296374	1	0	0	0	0
16	49.18	7	0.226301	3438.58	15	5	2	1	0	1	1	0	1	31.8168	0	42	20			1	0.204002	-0.0467969	0	0	1	0	1
17	49.77	9	0.442868	5572.17	15	6	2	1	0	1	0	0	1	37.2024	1	41	17	3		0	0.366633	0.146807	0	0	0	0	1
18	52.47	44	0.225428	3166.06	2	3	2	1	0	0	0	0	1	31.405	0	9	12	4	0	1	0.20329	-0.151108	1	0	0	0	1
19	42.56	16	0.228329	2906.83	15	20	1	1	0	0	0	0	2	31.0249	0	27	1	11	0	0	0.205655	-0.0370647	0	0	0	0	0
20	44.44	10	0.303837	5465.82	10	5	1	1	0	1	0	0	1	28.8827	0	34	0	2	0	0	0.265311	0.0353155	0	0	0	0	0
21	65.85	31	0.696887	8871.16	4	3	2	1	0	0	0	0	1	24.8591	0	35	1	1	0	0	0.528795	0.118617	0	0	0	0	0
22	38.72	13	0.170644	2804.92	10	3	1	1	0	0	0	0	2	24.2202	0	26	7	5	0	0	0.157554	-0.0585824	0	0	0	0	0
23	51.78	27	0.466294	6604.63	5	2	2	1	0	1	0	0	2	31.6456	0	25	5	4	0	0	0.382738	0.056034	1	1	0	0	0
24	33.81	14	0.219789	3358.81	4	1	1	1	0	0	0	0	2	24.9337	0	20	6	10	0	1	0.198678	-0.00876851	0	0	0	0	0
25	21.9	1	0.147521	2284.26	2	2	2	1	0	0	0	0	1	25.1559	0	21	21	7	0	1	0.137604	0.034531	0	0	0	0	0
26	31.33	15	0.310671	5075.89	15	3	2	1	1	1	0	1	2	24.9199	0	16	10	3	0	0	0.270539	0.0818685	0	0	0	0	1
27	65.88	49	1.27745	18854.6	60	10	2	1	0	1	0	0	2	25.9107	0	17	21	4	0	0	0.823057	0.346066	0	0	0	1	0
28	64.75	36	0.264168	3653.49	20	20	2	1	0	0	0	0	1	23.2335	0	29	1	5	0	0	0.234414	-0.189859	0	0	0	0	0
29	56.46	17	0.190179	2330.79	20	5	2	1	0	0	0	0	2	21.5451	0	40	13	8	0	0	0.174103	-0.141143	0	0	0	1	0
30	52.18	7	0.240347	3482.88	2	1	2	1	0	1	1	0	2	29.0606	0	35	22	12	0	1	0.215391	-0.0505285	0	0	0	0	0
31	49.24	26	0.367164	5660.8	5	2	1	1	0	1	0	1	1	28.0102	0	24	15	4	0	1	0.312739	-0.0105983	0	0	0	0	0
34	55.62	13	1.77643	25018.3	7	3	2	1	0	0	0	1	1	20.3244	0	33	0	0		0	1.02117	0.724297	0	0	0	0	0
35	51.96	5	0.148708	2563.42	4	1	1	1	0	1	0	1	1	29.0612	0	47	18	5	0	0	0.138638	-0.107918	0	0	0	0	0
36	48.52	31	0.422425	6438.46	30	30	1	1	0	0	0	0	1	29.1115	1	18	9	13	0	0	0.352363	0.103186	1	0	0	1	0
37	43.43	29	0.311728	4878.7	6	5	1	1	0	0	0	0	1	26.5638	1	14	32	9	0	1	0.271346	-0.0498662	1	0	0	0	0
38	39.37	8	0.17341	2259.89	15	8	1	1	0	0	0	0	2	23.7196	0	26	9	6	0	1	0.159914	-0.0517089	0	0	0	0	0
39	30.81	15	0.210199	3646.84	40	24	2	1	0	0	0	0	1	20.599	1	15	24	13	0	0	0.190785	0.031155	0	0	1	0	1
40	55.01	18	0.0689098	961.561	6	6	2	1	0	0	1	0	1	32.7694	0	37	5	1	3	0	0.0666393	-0.241243	1	0	0	0	0
41	42.13	22	0.429444	7415.53	30	15	1	1	0	0	0	0	1	27.0842	1	20	31	14	0	1	0.357286	0.159954	1	0	1	1	1
42	35.4	19	0.449463	7639.31	5	5	1	1	0	1	0	0	2	30.1276	0	16	8	1	0	1	0.371193	0.139645	1	1	0	0	0
44	47.45	32	0.124281	1750.3	30	20	2	1	0	0	0	0	1	25	0	16	25	9	0	0	0.117144	-0.21043	0	0	0	0	1
46	66.96	53	0.372221	6416.32	15	15	1	1	0	0	0	0	1	34.041	0	14	2	3	0	0	0.316431	-0.219061	1	0	0	0	0
47	33.78	20	0.259618	3957.02	40	40	2	1	0	1	1	0	1	31.2452	1	14	36	8	5	1	0.230809	-0.0596892	1	0	0	0	0
48	34.2	10	0.199467	3121.75	5	3	2	1	0	0	0	0	1	20.8086	0	25	6	2	1	0	0.181877	-0.00319069	0	0	0	0	0
49	82.04	60	3.61526	47114.2	60	125	1	1	1	0	1	1	1	30.0408	0	22	17	13	0	0	1.52937	0.845691	0	0	0	0	0
52	24.76	1	0.159373	2765.04	4	2	1	1	0	0	0	0	2	21.3294	1	23	28	5	2	1	0.14788	0.0581872	0	0	0	0	0
53	64.29	49	0.235627	3287.92	10	8	1	1	1	1	0	1	1	27.3982	0	15	7	0	0	0	0.211579	-0.257388	0	0	0	1
54	43.77	19	0.116246	2007.31	45	45	2	1	0	0	0	0	1	30.4867	0	20	24	8	0	1	0.109971	-0.110824	1	0	0	0	0
55	29.73	19	0.108194	1838.93	2	2	2	1	0	0	0	0	1	23.5883	0	21	0	7	0	0	0.102732	-0.0938507	0	0	0	0	0
56	71.51		0.504458	8137.81	0	0	1	2	0	0	0	0	0	22.8571	0		1	0	0	0	0.408433		0	0	0	0	0
57	61		0.113204	1539.83	0	0	2	2	0	0	0	0	0	28.6851	0		1	0	0	0	0.107243		0	0	0	0	0
58	26		0.190747	2955.58	0	0	2	2	0	0	0	0	0	24.6914	1		1	0	0	0	0.174581		0	0	0	0	0
59	23.81		0.0982963	1455.63	0	0	1	2	0	0	0	0	0	24.4898	0		0	0	0	0	0.0937602		1	0	0	0	0
60	54.72	22	0.520217	8445.77	8	8	1	1	0	0	0	0	1	28.8827	0	27	7	0	0	0	0.418853	0.1458	1	0	0	0	1
61	22		0.185857	3587.02	0	0	1	2	0	0	0	0	0	23.7654	0		0	0	0	1	0.170465		0	0	0	0	0
62	43.26	5	0.138483	2149.11	2	1	1	1	0	1	1	0	1	25.6612	0	38	21	3	0	1	0.129697	-0.0882445	0	0	0	0	0
63	28		0.112602	1785.75	0	0	1	2	0	0	0	0	0	23.8498	0		4	0	0	0	0.106702		0	0	0	0	0
64	44.89	25	0.125947	1723.72	3	4	2	1	1	1	0	1	1	20.9366	0	20	0	4	1	0	0.118624	-0.172415	1	0	0	0	0
65	55.64	32	0.341752	5180.02	20	10	2	1	0	0	0	0	1	33.4622	0	23	5	0	9	0	0.293976	-0.0687647	0	0	0	0	0
66	49.04	20	0.348954	5321.82	9	3	1	1	0	0	1	1	2	26.8519	1	29	23	10	0	1	0.29933	0.0271002	1	0	0	1	0
67	65	26	0.814381	12241.1	12	12	1	1	0	1	0	0	1	24	0	40				1	0.595744	0.246838	1	0	0	0	1
68	28.25	15	0.118384	1936.41	5	10	1	1	0	1	1	0	1	31.5617	0	13	4	2	0	1	0.111885	-0.0706834	0	0	0	0	0
69	61.18	16	0.393697	6837.27	10	10	1	1	0	1	1	0	1	28.9262	1	45	24	6	0	0	0.33196	0.0293843	0	0	1	1	0
70	60.77	30	0.185574	2352.94	20	15	2	1	1	1	0	0	2	25.3906	1	30	8	1	0	1	0.170227	-0.144965	1	0	0	0	1
71	48.86	8	0.155772	2301.98	10	2	1	1	0	1	1	1	2	28.2284	0	40	4	0	0	0	0.144769	-0.0987493	0	0	0	0	0
72	46.27		0.190221	2860.31	0	0	2	2	0	0	0	0	0	23.634	0		4	0	0	1	0.174139		1	0	0	0	0
73	46	8	0.170909	2700.79	10	10	2	1	0	1	0	1	1	21.9671	1	38	28	11	0	0	0.157781	-0.0464666	0	0	0	0	1
74	34		0.15376	2248.81	0	0	2	2	0	0	0	0	0	20.2538	1		2	0	0	0	0.143026		0	0	0	0	0
76	18.02	2	0.265683	4189.66	1	1	1	1	1	0	0	0	2	19.6844	0	17	4	5	4	1	0.235612	0.144913	0	0	0	0	0
77	24		0.241831	3307.86	0	0	2	2	0	0	0	0	0	22.4088	0		0	0	0	0	0.216587		1	0	0	0	0
78	27.68		0.16033	2915.7	0	0	1	2	0	0	0	0	0	30.9284	0		3	0	0	0	0.148704		0	0	0	0	0
79	25		0.133018	2368.3	0	0	1	2	0	0	0	0	0	22.0002	0		2	0	0	1	0.124885		0	0	0	0	0
81	57.32		0.467843	6861.64	0	0	2	2	0	0	0	0	0	20.4467	0		4	0	0	0	0.383794		0	0	0	0	0
82	46.59	20	0.338301	6004.21	8	8	1	1	1	1	0	0	2	28.3419	0	26	6	0	3	0	0.291401	0.0138535	0	0	0	0	0
83	22.24	9	0.0738036	1147.67	10	10	1	1	0	0	1	1	1	29.8877	1	13	34	10	0	1	0.0712071	-0.0332081	0	0	1	0	0
85	58.32		0.632489	8270.75	0	0	2	2	0	0	0	0	0	18.0427	1		1	0	0	0	0.490106		0	0	0	0	0
88	53.34	9	0.26368	3797.5	3	3	2	1	1	0	0	1	2	23.0518	0	44	0	1	4	0	0.234028	-0.0362017	0	0	0	0	1
90	49		0.131325	1869.95	0	0	1	2	0	0	0	0	0	22.4913	0		3	0	0	0	0.12339		0	0	0	0	0
91	29		0.0828849	1338.21	0	0	1	2	0	0	0	0	0	26.5629	0					0	0.0796287		1	0	0	0	0
92	27	6	0.116428	1737.01	15	6	2	1	0	1	0	1	1	21.4304	0	22				0	0.110134	-0.02603	0	0	0	0	1
93	68.58		0.624626	9826.08	0	0	1	2	0	0	0	0	0	25.1429	0		3	0	0	0	0.485278		1	0	0	0	0
95	53.33		0.176205	2346.29	0	0	2	2	0	0	0	0	0	25.4581	1		7	0	0	0	0.162293		0	0	0	0	0
96	54.75	14	0.195544	2913.49	3	1	1	1	1	0	0	1	2	26.2346	0	30	15	9	0	0	0.178602	-0.115655	1	1	0	0	0
97	48.39		0.152145	1827.85	0	0	2	2	0	0	0	0	0	30.6641	0		4	0	0	0	0.141626		0	0	0	0	0
98	24.6		0.284719	4878.7	0	0	1	2	0	0	0	0	0	22.7573	0		0	0	0	0	0.25054		0	0	0	0	0
99	38.53		0.11504	1519.89	0	0	2	2	0	0	0	0	0	20.6852	1		4	0	0	1	0.10889		0	0	0	0	0
100	41.71	4	0.235658	4151.99	50	2	1	1	0	1	0	1	2	26.8406	0	37	8		2	0	0.211604	0.0159865	0	0	0	0	0
101	35.34	1	0.181521	2691.93	0	1	1	1	0	1	0	1	1	26.5432	1	25	1	3	7	1	0.166803	0.0793561	1	1	0	0	1
103	48.17		0.212589	3336.66	0	0	1	2	0	0	0	0	0	30.2469	1		2	0	0	0	0.192758		0	0	0	0	0
104	42.71		0.172973	2403.9	0	0	2	2	0	0	0	0	0	23.1274	0		7	0	0	1	0.159542		1	0	0	0	0
105	41.69	11	0.169069	2508.03	15	3	1	1	0	1	1	1	1	28.7347	0	30	17	9	5	1	0.156208	-0.0755552	0	0	0	0	0
106	29.03	18	0.168422	2798.27	15	30	1	1	0	0	1	0	1	27.5897	1	11	23	8	0	1	0.155654	-0.0150148	0	0	0	0	0
107	47.21	39	0.242262	3587.01	10	20	1	1	0	0	0	0	2	22.8395	0	8	9	3	3	1	0.216934	-0.147304	0	0	0	0	1
108	48.12	11	0.213566	2880.25	10	3	2	1	0	0	0	0	2	35.2508	0	35	13	2	0	1	0.193563	-0.0658587	0	0	0	0	0
109	58.72	36	0.328101	4876.48	7	7	1	1	0	0	0	0	1	24.7245	0	25	13	4	0	0	0.28375	-0.111679	0	0	0	0	0
113	64.09	12	0.200099	3241.38	10	3	1	1	1	1	0	1	1	44.2578	1	52	1	4	5	0	0.182404	-0.154689	1	0	0	0	0
114	23.81		0.0821975	1347.07	0	0	1	2	0	0	0	0	0	21.4619	0		9			1	0.0789937		0	0	0	0	0
115	25.13		0.144932	2753.96	0	0	1	2	0	0	0	0	0	22.9086	0		3			0	0.135345		1	0	0	0	0
116	23.96		0.112313	1836.71	0	0	2	2	0	0	0	0	0	21.048	0		2	0	0	0	0.106442		0	0	0	0	0
117	42.32	20	0.216975	4191.87	10	7	1	1	0	0	0	0	2	33.8972	0	22	1	5	4	0	0.196368	-0.0590334	0	0	0	1	0
118	52.82		0.133841	2115.88	0	0	1	2	0	0	0	0	0	27.0169	0		4	0	0	0	0.125611		0	0	0	0	0
119	24.15		0.143568	2255.46	0	0	1	2	0	0	0	0	0	23.6562	0		3			0	0.134153		0	0	0	0	0
120	53.66		0.236239	3908.27	0	0	1	2	0	0	0	0	0	25.5606	0		0	0	0	0	0.212074		0	0	0	0	0
122	33.83	12	0.144706	2058.27	35	12	2	1	0	0	0	0	1	23.1038	0	20	11	1	0	1	0.135148	-0.0656396	0	0	1	1	0
124	52.82		0.126141	1805.69	0	0	2	2	0	0	0	0	0	31.2314	0		8	0	0	0	0.118797		1	0	0	0	0
125	23.02		0.0777991	1293.9	0	0	2	2	0	0	0	0	0	26.3958	0		3	0	0	0	0.0749211		0	0	0	0	0
126	46.16	39	0.26277	4293.79	50	10	2	1	0	0	0	0	1	24.6505	0	7	34	15	0	0	0.233308	-0.114435	0	0	0	0	0
127	23.4		0.0901572	1229.65	0	0	2	2	0	0	0	0	0	21.1419	1		5	0	0	0	0.0863219		0	0	0	0	0
128	53.82		0.525735	8073.56	0	0	2	2	0	0	0	0	0	35.1562	1		16	0	0	1	0.422476		0	0	0	0	0
129	38.78		0.133122	2160.19	0	0	2	2	0	0	0	0	0	28.9979	0		0	0	0	0	0.124976		1	0	0	0	0
130	21.15		0.137507	2208.93	0	0	2	2	0	0	0	0	0	22.4277	0		4	0	0	1	0.128839		0	0	0	0	0
131	51.22		0.224095	3431.93	0	0	2	2	0	0	0	0	0	24.196	0		2	0	0	1	0.202202		1	0	0	0	0
132	52.57		0.245609	3930.43	0	0	2	2	0	0	0	0	0	26.3624	0		3	0	0	0	0.219625		0	0	0	0	0
133	52.69		0.186028	2696.36	0	0	2	2	0	0	0	0	0	24.0101	1		5	0	0	1	0.17061		0	0	0	0	0
134	21.09		0.109684	1732.58	0	0	1	2	0	0	0	0	0	22.1388	0		2	0	0	0	0.104075		0	0	0	0	0
135	30.8	15	0.12775	1814.56	4	4	2	1	0	0	0	0	1	20.2865	0	15	5	3	0	1	0.120224	-0.0786116	0	0	0	0	0
137	34.01		0.0850416	1280.6	0	0	2	2	0	0	0	0	0	22.6644	1		4	0	0	0	0.0816183		0	0	0	0	0
138	47.15	12	0.352326	4969.54	48	5	2	1	0	0	0	0	1	27.6361	0	35	33	11	0	1	0.301826	0.0403148	0	0	0	1	0
139	55.93	32	0.296218	4242.83	50	8	2	1	0	0	0	0	1	30.6612	1	23	41	16	2	1	0.259451	-0.0883457	0	0	1	1	0
140	57.86		0.226221	3693.37	0	0	1	2	0	0	0	0	0	24.4579	0		9	0	0	0	0.203937		0	0	0	0	0
141	27.9		0.137255	2071.56	0	0	2	2	0	0	0	0	0	19.185	0		1	0	0	0	0.128617		0	0	0	0	0
142	21.48	3	0.120098	1635.09	2	1	2	1	0	0	0	0	2	29.0367	1	25	36	16	0	1	0.113416	0.0628515	0	0	0	0	0
143	21.48	3	0.337835	6165.95	15	7	1	1	0	0	0	0	2	29.0367	0	19	13	5	0	1	0.291053	0.18398	0	0	0	0	0
144	24.59		0.0561514	804.253	0	0	1	2	0	0	0	0	0	23.255	0		9	0	0	1	0.0546315		0	0	0	0	0
145	28.94		0.0672241	1056.83	0	0	2	2	0	0	0	0	0	22.4813	1		11	0	0	0	0.065061		0	0	0	0	0
147	18.86		0.0963022	1453.42	0	0	2	2	0	0	0	0	0	23.0546	0		1	0	0	1	0.0919429		0	0	0	0	0
148	61.47		0.145327	1790.19	0	0	2	2	0	0	0	0	0	19.7799	1		7	0	0	0	0.13569		0	0	0	0	0
149	41.5		0.073632	892.877	0	0	2	2	0	0	0	0	0	20.3906	1		4	0	0	0	0.0710473		0	0	0	0	0
150	61.69		0.702855	10776.6	0	0	2	2	0	0	0	0	0	33.305	0		1	0	0	0	0.532307		0	0	0	0	0
152	45.73		0.164532	2855.88	0	0	2	2	0	0	0	0	0	25.7276	0		2	0	0	0	0.15232		0	0	0	0	0
153	28.5	13	0.238477	3469.59	9	11	2	1	0	0	0	0	1	39.2565	0	15	8	1	3	1	0.213882	0.0405361	0	0	0	0	0
154	58.45		0.119466	1657.25	0	0	2	2	0	0	0	0	0	20.625	1		4	0	0	0	0.112851		0	0	0	0	0
156	62.37		0.116881	1845.58	0	0	1	2	0	0	0	0	0	31.1798	0		0	0	0	0	0.11054		1	0	0	0	0
160	27.57	15	0.135157	1821.21	15	4	2	1	0	1	1	1	1	23.1274	1	15	46	14	0	1	0.126771	-0.0275789	0	0	0	1	1
161	33.08	23	0.187099	2718.51	15	1	2	1	0	1	0	1	1	21.8722	0	10	15	6	0	1	0.171513	-0.0672184	1	0	0	0	0
163	38.58	20	0.24919	4650.5	10	5	1	1	0	1	0	0	1	20.4591	0	18	0	0	4	0	0.222496	-0.0205069	0	0	0	0	0
165	28.8		0.10821	1708.21	0	0	1	2	0	0	0	0	0	27.7703	0		1	0	0	0	0.102746		0	0	0	0	0
166	33.2	13	0.214014	3389.83	20	20	1	1	0	0	1	1	2	24.811	0	20	13	6	3	1	0.193932	-0.00697436	0	0	0	0	0
167	22.32	1	0.19845	2842.59	1	1	2	1	0	0	0	0	1	26.6631	0	21	6	0	0	1	0.181029	0.0765628	0	1	0	0	0
169	40.66	23	0.321848	4661.57	10	10	1	1	1	0	0	0	1	32.6528	0	18				1	0.279031	0.00887908	0	0	1	1	1
170	37.22	22	0.263167	3799.72	8	5	1	1	0	0	0	0	1	35.2228	0	16	5	4	0	0	0.233622	-0.00481183	0	0	0	0	0
171	43.4	14	0.32523	4814.44	2	3	2	1	0	0	0	0	2	25.1913	0	30	25	4	0	1	0.281586	0.0791325	1	0	0	0	1
172	52.3	15	0.187165	2931.21	15	15	2	1	0	0	0	0	2	32.3484	0	37	22	7	0	1	0.171568	-0.214969	0	0	0	0	0
173	52.24	34	0.16238	2392.82	6	8	2	1	0	0	0	0	2	31.8753	1	18	10	3	0	0	0.15047	-0.176134	0	0	0	0	0
175	49.47	29	0.492782	8773.69	17	17	1	1	1	1	0	1	1	26.2346	0	20	7	0	11	0	0.400642	0.0752472	0	0	0	0	0
177	27.08	1	0.245325	4380.19	2	1	2	1	0	1	0	1	2	25.333	0	26	10	5	2	1	0.219396	0.092102	0	0	1	0	0
179	43.15	12	0.190424	2395.04	40	40	1	1	0	1	0	0	1	32.6992	0	31	29	8	5	0	0.17431	-0.0556306	1	0	0	0	0
180	35.38	17	0.123308	1878.81	15	5	2	1	0	1	0	1	2	35.2249	0	17	17	1	0	1	0.116278	-0.147415	1	0	0	0	1
181	36.29	23	0.467607	6792.96	20	15	1	1	0	0	1	1	1	24.1751	0	13	14	6	2	1	0.383633	0.130731	0	0	0	1	1
182	66.7		0.275993	4107.68	0	0	1	2	0	0	0	0	0	24.8013	1		4	0	0	0	0.243724		0	0	0	0	0
183	67.28	34	0.405498	5944.38	20	20	1	1	1	0	0	1	1	32.7542	1	33	21	7	2	0	0.340391	-0.056398	0	0	1	1	1
185	30.2		0.127896	1954.14	0	0	2	2	0	0	0	0	0	45.4						0	0.120354		0	0	0	0	0
187	44.23		0.13561	1918.69	0	0	1	2	0	0	0	0	0	28.5467	0		1	0	0	1	0.12717		1	0	0	0	0
188	30.79	3	0.327276	4537.5	3	3	2	1	1	1	0	1	1	28.6501	0	27	14	12	0	1	0.283129	0.132254	0	1	0	0	1
